# Supplementary material for: ENT Residents Benefit from a Structured Operation Planning Approach in the Training of Functional Endoscopic Sinus Surgery
Source: Medicina (Kaunas). 2021 Oct 4;57(10):1062. doi: 10.3390/medicina57101062 (PMC8541081; doi:10.3390/medicina57101062)
Supplement: Supplementary file 1 [file medicina-57-01062-s001.zip]

Archive with 1 entries (1 files):
- medicina-1390737-supplementary.pdf
